# Supplementary material for: Genetic Affinities between Trans-Oceanic Populations of Non-Buoyant Macroalgae in the High Latitudes of the Southern Hemisphere
Source: PLoS One. 2013 Jul 22;8(7):e69138. doi: 10.1371/journal.pone.0069138 (PMC3718832; doi:10.1371/journal.pone.0069138)
Supplement: Table S7 — Cells marked with an asterisk were non-significant (P > 0.05). (XLS) [file pone.0069138.s011.xls]

## Sheet: pop pairwise fst Bostrychia COI
		New Zealand					NZ sub-Antarctic				Falkland Is		Chile							TdC	Gough
		NZ.1&2 Stewart Is	NZ.6 Brighton	NZ.7 Doctors Pt	NZ.8 Banks Pen	NZ.10 Wellington	Antipodes Is	Campbell Is	Auckland Is	Snares Is	Cape Pembroke	Sea Lion Island	Ch.2	Ch.3	Ch.4	Ch.5	Ch.6	Ch.7	Ch.8	Tristan da Cunha	Gough Is
New Zealand	NZ.1&2 Stewart Is	0
	NZ.6 Brighton	*0.03	0
	NZ.7 Doctors Point	*-0.02	*0.08	0
	NZ.8 Banks Pen	0.82434	0.72147	0.95289	0
	NZ.10 Wellington	0.77374	0.70195	0.63722	0.73383	0
NZ sub-Antarctic	Antipodes Is	0.95886	0.92225	0.98862	1	0.76198	0
	Campbell Is	0.93734	0.9041	0.93958	0.96496	0.799	*0.08	0
	Auckland Is	0.93003	0.88004	0.92489	0.9631	0.72943	0.36	0.286	0
	Snares Is	0.84826	0.72967	0.91827	0.97432	0.71701	0.98816	0.9396	0.93173	0
Falkland Is	Falkland Is_ Cape Pembroke	0.98452	0.97292	0.99661	1	0.83342	1	0.9839	0.98368	0.99679	0
	Falkland Is_Sea Lion Island	0.98106	0.96471	0.99507	1	0.79037	1	0.97994	0.97796	0.99565	*0.00	0
Chile	Ch.2 Punihuil	0.75855	0.67482	0.60299	0.7316	0.58992	0.72607	0.76665	0.6766	0.68	*0.24	*0.16	0
	Ch.3 Puerto Montt	0.859	0.79619	0.75544	0.84547	0.64874	0.83326	0.85363	0.78893	0.81143	*0.11	*0.04	*-0.11	0
	Ch.4 Cruise site 7	0.98017	0.96242	0.99458	1	0.7788	1	0.9789	0.9763	0.99531	*0.00	*0.00	*0.14	0.02041	0
	Ch.5 Cruise site 4	0.50888	0.33524	0.22667	0.52875	0.51335	0.71355	0.75294	0.63992	0.38699	0.85379	0.79775	*0.26	0.43826	0.78082	0
	Ch.6 Cruise site 2	0.4992	0.34087	0.28027	0.52828	0.57642	0.7396	0.76976	0.68363	0.40218	0.87505	0.83347	0.40202	0.55591	-0.82151	*0.21	0
	Ch.7 Cruise site 1	0.80679	0.64844	0.93363	1	0.66667	1	0.9495	0.94205	0.94579	1	1	0.63665	0.78353	1	*0.06	*0.04	0
	Ch.8 Punta Arenas	0.97812	0.95682	0.99323	1	0.75092	1	0.97646	0.97207	0.99446	*0.00	*0.00	*0.09	*-0.02	*0.00	0.73626	0.79124	1	0
TdC	Tristan da Cunha	0.7031	0.63936	0.58961	0.68878	0.60912	0.69459	0.72855	0.65916	0.63427	0.44691	0.38723	*0.14	0.18828	0.37255	0.33892	0.43735	0.61102	0.33793	0
Gough	Gough Is	0.98284	0.96893	0.99588	1	0.7988	1	0.98198	0.98094	0.99624	1	1	0.41994	0.48177	1	0.83469	0.85872	1	1	0.39426	0
